# Supplementary material for: Differential Effects of Overexpression of Wild Type and Kinase-Dead MELK in Fibroblasts and Keratinocytes, Potential Implications for Skin Wound Healing and Cancer
Source: Int J Mol Sci. 2023 Apr 30;24(9):8089. doi: 10.3390/ijms24098089 (PMC10179274; doi:10.3390/ijms24098089)
Supplement: Supplementary file 1 [file ijms-24-08089-s001.zip]

Archive with 1 entries (1 files):
- ijms-2337760-supplementary.pdf
